# Supplementary material for: Predicting Aboveground Carbon Storage in Different Types of Forests in South Subtropical Regions Using Machine Learning Models
Source: Ecol Evol. 2025 May 26;15(5):e71499. doi: 10.1002/ece3.71499 (PMC12105939; doi:10.1002/ece3.71499)
Supplement: Supplementary file 2 — Data S1. [file ECE3-15-e71499-s001.zip]

Archive with 1 entries (1 files):
- ece371499-sup-0002-DataS1.csv
