# Supplementary material for: Predicting Aboveground Carbon Storage in Different Types of Forests in South Subtropical Regions Using Machine Learning Models
Source: Ecol Evol. 2025 May 26;15(5):e71499. doi: 10.1002/ece3.71499 (PMC12105939; doi:10.1002/ece3.71499)
Supplement: Supplementary file 2 — Data S1. [file ECE3-15-e71499-s001.zip › ece371499-sup-0002-DataS1.csv]

elevation	aspect	convexity	slope	dbh_mean	hight_mean	dbh_max	dbh_min	hight_max	hight_min	abundance	AGC
655.75	32.10405	1.86	9.304772	5.621052632	5.729824561	14.5	1.4	13	2	46	300.3011234
652.65	42.00639	0	25.82738	5.86744186	5.786046512	16	1.4	12	1.8	38	217.228976
651.9	23.10285	1.72	10.08129	6.65	6.302941176	20.7	2.4	13	3	29	323.9461945
647.85	31.68663	-0.825	19.90632	6.314705882	6.423529412	13.7	1.9	10	3	32	193.3075909
649.55	23.77932	-0.9	38.67226	6.083333333	5.986666667	16.3	1.6	12	2.8	22	153.0600879
648.85	14.46747	0	30.99447	5.155263158	5.028947368	14.5	1.7	9	1.8	27	119.3315311
643.8	16.62471	-2.10938	23.40074	7.761818182	6.343636364	39	1.8	13	3	48	601.088511
643.1	8.837902	-0.59062	12.93416	7.25	6.342307692	28.1	2	14	2.5	23	334.8836438
648.15	15.9987	0.065625	342.074	5.071794872	5.120512821	12.5	1.2	8.2	1	23	106.0301669
647.275	3.326322	0	323.5609	5.71	5.756666667	16.1	1.5	12	1.5	36	341.7040818
642.4	8.039175	-0.29062	339.3272	5.758208955	6.37761194	14.7	1.5	12	2.2	51	387.2915329
641.5	0.650492	-0.46875	336.1247	6.256521739	6.565217391	20.4	1.4	13	1.8	37	336.3812825
646.4	336.3357	-1.07813	58.36693	7.046808511	6.006382979	16.5	1.4	10	2.8	40	293.9611816
648.4	320.9782	0	25.64101	6.93880597	6.268656716	17.7	1.7	10	2.2	57	457.6356804
640.6	346.04	-1.8	23.81077	5.153846154	5.446153846	21	1.4	15	2	33	258.617717
642.85	335.4879	-0.4875	25.73728	6.324590164	5.601639344	38.5	1.4	15	2	46	545.6855986
650.4	312.2413	-0.40313	322.3058	8.70952381	7.071428571	25.9	2.4	14	3.5	27	693.8714445
653.475	325.5392	0	337.0699	8.455263158	6.863157895	26.5	1.5	15	2	30	473.9812294
645.1	327.4855	-0.75625	357.54	8.084482759	7.055172414	28.7	1.5	14	2	44	885.4959665
649.1	338.6232	0.2625	355.0245	7.540909091	6.065909091	25.8	1.5	14	2	28	463.7572925
640	325.7843	-0.98438	5.603481	6.788888889	5.138888889	13.3	2.2	8	3	22	159.804101
644.025	338.0456	0	358.4898	6.709090909	4.909090909	16.5	1.7	8	2.5	16	98.59506155
634.9	326.6324	-1.125	351.1469	5.704545455	5.2	10.5	2.5	7	2.8	17	64.38222645
638.95	338.6691	0.009375	350.1376	7.267647059	5.414705882	15.3	2	8.5	2.5	30	192.1810567
637.2	344.7483	-0.44062	10.16083	4.716666667	4.883333333	19	1.5	12.5	2	21	114.6925556
638.6	334.7898	0	17.31966	6.980645161	9.419354839	16.8	2.3	45	3.9	23	243.8657064
633.8	347.3157	1.203125	4.397231	7.723076923	5.792307692	27	2.4	15	2.8	23	426.8510506
634.35	338.1284	0.703125	2.872115	6.903703704	5.622222222	17.3	2	8	2	25	152.2010123
636.75	6.269623	-0.9	344.0949	5.855102041	5.951020408	21.8	1.5	13	2.2	39	307.5339402
636.975	356.5559	0	348.3754	5.695121951	5.992682927	14	1.5	13	2.1	34	207.8851361
631.1	4.603495	-2.05625	0.702411	7.578571429	5.685714286	17.5	1.6	10	1.5	12	138.3337823
632.45	352.4022	0.45	0.357392	4.053571429	4.778571429	9.8	1.3	8.5	2.4	26	52.09555645
641.1	28.29167	-0.74063	20.40423	5.605172414	5.798275862	16.8	1.7	11	1	44	285.4215819
638.925	14.53382	0	9.759502	6.7	6.476470588	19.4	1.7	16	2.4	43	402.8298819
638.4	42.20236	-0.32187	11.1961	6.407317073	6.585365854	18.3	1.3	10.2	2.2	35	276.3351222
634.75	24.56717	-0.3375	7.941688	7.201724138	6.224137931	33.5	1.2	17	2	48	1007.30005
649.4	33.02592	2.49	8.69655	7.73255814	6.806976744	44.2	1.1	17	2.3	31	761.9215365
645.25	44.96054	0	18.05571	8.234328358	7.435820896	32.7	1.2	18	1.5	46	1082.31284
646.9	38.38925	2.665	5.301796	9.14137931	6.651724138	32.7	2.4	14	3.2	17	670.3400211
642.65	53.65912	0.065625	10.97142	7.679591837	6.773469388	17	1.8	11	2.5	37	439.8697725
644	37.11406	2.475	2.622779	5.103773585	4.7	27.9	1.6	12	3	31	245.6029406
639.875	55.4659	0	5.265301	6.121153846	5.492307692	28.8	1.3	14	2.5	40	370.4762312
641.1	33.82146	2.735	0.994125	6.520754717	5.10754717	21.4	1.5	8.5	2	39	292.9865092
637.1	55.0575	0.215625	2.487012	7.055172414	5.534482759	29.5	1.8	14	3	42	446.144635
635.75	50.90828	0.05625	4.967955	7.430769231	5.538461538	34.2	1.6	10	3	21	380.1617093
631.475	36.04893	0	6.7432	7.896296296	6.548148148	37.2	1.8	15	3	22	412.6475439
633.1	55.62843	0.35625	3.491171	6.506122449	5.6	18.2	1.7	10.2	2.2	45	345.3231407
628.2	46.33596	-0.17812	6.492261	6.144897959	5.689795918	18.4	1.6	10.2	2.7	44	264.9485245
627.2	10.5228	-1.425	10.59021	4.929268293	5.358536585	17.4	1.5	13.5	1.8	37	151.0574767
626.725	355.6228	0	9.036132	5.058823529	5.035294118	27.2	1.2	18	1.7	43	331.8875504
623.3	24.39649	-1.42813	11.67527	5.620754717	5.269811321	18.4	1.2	14.5	1	42	321.9613244
621	3.097915	-0.80625	11.08894	6.614	7.138	18.4	1.2	18	2.2	39	406.6932181
626.25	348.6046	-0.91875	2.26429	6.034782609	5.593478261	30.1	1.7	12	2.5	40	311.609368
628.225	338.5615	0	354.9802	6.26969697	6.406060606	16.7	1.3	9.5	3	26	187.6176761
618.7	344.9726	-3.05625	4.006967	7.615625	6.78125	38.3	1.8	20	3	27	695.7493521
622.1	332.6602	-0.7125	359.0564	6.969230769	6.526923077	24.4	2	15	3	19	270.2662956
630.2	327.5698	-0.62812	348.1751	6.72	7.0625	32.8	1.1	14	1.8	21	506.1005803
633.85	339.8265	0	352.8577	8.42826087	6.941304348	24.6	1	13	1.8	32	649.2313207
625.5	327.3179	-0.28437	356.8055	8.489285714	6.307142857	29	1.8	13	2.2	21	363.6337847
628.75	341.5232	-0.12188	358.1046	9.797058824	7.570588235	30	2.3	12	3	25	617.6511677
621.3	327.3432	0.28125	3.753413	6.755737705	5.532786885	26	1.8	11.4	2.8	50	433.5063908
623.975	343.5794	0	2.2059	6.616949153	5.410169492	26.1	1.7	10	2.3	52	377.9318852
617.1	328.5987	0.4875	3.926095	6.044642857	5.541071429	12.6	1.7	9	2.5	49	231.550147
619.2	344.8808	-0.24375	3.233612	6.609259259	5.731481481	30.2	1.3	11	2	39	368.2138045
614.45	339.077	-2.4	6.418971	7.557377049	6.683606557	36	1.8	16.5	2.9	53	742.7949028
617.875	325.6342	0	2.20203	5.722807018	5.633333333	27	1.4	12.4	2.4	57	342.3464568
610.2	337.3817	-2.74375	9.069529	5.245098039	5.67254902	16.2	1.8	10.5	2.2	43	178.9456788
613.65	323.6434	0	359.5556	5.732307692	5.566153846	16.2	2	8.5	2	56	255.5882168
620.4	39.70727	-0.75937	22.11319	5.848	6.158	20.2	1.3	14.5	2	34	410.3944817
617.425	13.47814	0	18.5396	5.653846154	5.273076923	14	1.5	10	2	21	123.4096084
617.5	48.35076	-0.51563	33.5486	5.313333333	5.786666667	11	1.4	10	1.5	14	64.55256752
613.85	23.09534	-0.05625	32.00024	8.460714286	8.189285714	26	3.3	14.5	5	17	416.8582154
630.4	57.605	0.61875	355.7274	7.6175	6.3875	25.4	1.5	12	2	28	450.1378106
625.4	53.90129	0	3.302812	8.863636364	6.531818182	25	1.7	17	2.6	20	397.4652718
627.7	58.02277	0.84375	342.4397	7.02826087	6.180434783	21.5	1.2	12	1.2	33	378.7681766
622.6	57.30555	0.065625	353.6705	6.144444444	6.442222222	21	1.3	14	2.5	37	322.0516006
637.1	28.41266	2.01	0.222445	9.951162791	7.711627907	25.4	1.8	19	3	36	811.6276865
633.75	52.25779	0	359.1022	8.491304348	6.22826087	36.3	1.2	14	2	39	626.1715213
633.1	25.71326	1.125	0	8.288095238	6.747619048	24.8	1.4	11	2.8	27	442.9206583
630.4	50.22364	-0.29062	354.7164	8.110526316	6.428947368	34.3	1.4	15	2	29	673.1567111
630.8	28.16508	1.785	0	5.898148148	5.525	27.4	1.4	12	2	49	311.0594726
627.825	51.39005	0	354.1317	5.207792208	4.663636364	18.4	1.4	9	0.5	65	252.7711749
628.5	50.53166	0.541667	0	6.267567568	5.513513514	26.7	1.5	9	2	65	395.0164804
625.25	69.47124	-1.545	352.8328	5.986764706	5.260294118	31.1	1.3	9	2.8	64	386.3370013
624.85	58.00858	0.84375	343.9608	5.430666667	5.42	19.4	1.8	11	2.8	70	282.5410317
619.625	57.84866	0	353.7134	6.239130435	5.85	18.4	1.8	10	2.5	45	235.5766983
622	72.89995	-0.84	342.0956	6.560377358	6.179245283	16.4	2.2	12	3.2	50	299.9707797
616.65	72.83129	-1.785	351.9275	5.02739726	5.104109589	15.4	1.7	8.6	2.2	63	228.6450966
614.4	51.35212	-0.46875	23.5072	5.391891892	6.032432432	14.3	1	14.5	2	28	174.7831728
610.425	29.11686	0	34.38034	7.242857143	7.478571429	16.3	1.8	13.5	3.5	22	227.5316607
611.3	69.32693	-2.32	20.67247	5.336363636	5.66969697	13.5	1.5	11.5	2	22	139.3039044
607	52.24234	-2.055	37.52131	4.643478261	4.673913043	12.8	1.6	11.5	1.5	12	71.02705152
606.45	340.6399	-2.60625	11.81765	6.926	6.58	34.1	1.5	15	1.8	43	595.8532053
609.425	325.2661	0	355.4419	6.351851852	6.855555556	25.6	1.5	17	2	47	492.6982253
602.7	330.6125	-5	15.89952	5.611111111	6.372222222	19.3	1.4	12.5	2	31	257.3182718
605.2	307.2603	-2.535	349.729	6.489655172	6.027586207	23.8	1.4	14	2	25	336.6951299
612.4	328.3157	0.1125	1.781128	6.939473684	5.776315789	29	1.2	12	2	34	303.8087024
615.075	343.2891	0	2.602562	6.406666667	5.651111111	29	1.3	12.5	2	37	366.5847783
607.7	307.1223	-2.91	1.094691	7.176470588	5.719607843	35.2	1.7	15	2	40	745.3496407
610.95	324.7013	-2.475	3.366461	5.630434783	5.713043478	33	1.7	13	2.5	62	600.8463669
71.3625	272.5699	-37.41666667	69.49361	5.394444444	4.975	34.1	1.3	19	2.5	32	521.6307975
130.4875	273.3353	25.455	69.64554	5.67037037	4.592592593	29.2	1.3	15	2.5	19	297.6253986
69.0875	274.34	-35.015	69.22078	5.804545455	5.354545455	39.4	1.3	19	2.5	16	485.6877167
126.7625	275.7584	21.19375	69.2869	5.221052632	5.557894737	24.7	1.7	18.5	3	14	194.2789481
131.0125	354.0143	2.595	10.34428	5.441176471	4	37.5	1.5	14	3	13	241.1529379
131	7.004348	2.61	10.42825	9.676923077	7.038461538	25.1	2.1	15	2.5	12	266.0138412
126.9375	0.342022	-0.26796875	17.80917	8.815	6.445	29.7	2	18	2.6	16	384.3948378
126.9	3.283174	-0.1484375	18.70368	7.044444444	5.5	43	2.2	19	2.5	24	577.6705826
130.45	17.8787	2.43	10.48531	9.353846154	6.030769231	23	1.3	14	2.2	12	216.3163945
129.675	25.52071	2.43	11.04415	8.466666667	5.471428571	54.4	1.4	20	2	19	1662.727035
126.65	8.068258	0.01328125	18.52044	17.22941176	6.264705882	183	1.4	22	2	15	8919.880276
125.875	14.72866	-0.06171875	18.44588	8.05625	6.65	28.5	1.3	19	2	13	408.5348497
128.675	16.25848	2.025	10.71617	9.354545455	6.845454545	28.3	1.2	18	1.8	8	344.9885068
128.55625	1.292837	2.616666667	10.34681	4.063636364	3.781818182	22.7	1.1	14	1.8	7	105.6674897
124.575	8.488562	-0.9109375	17.46716	8.714230769	6.523076923	48	1.6	18	3	22	1330.587094
124.56875	358.9493	-0.57625	16.40272	5.048780488	5.190243902	27.6	1.5	18	2.5	29	481.228909
121.65625	0.904388	-1.0140625	11.69428	10.525	6.77	98.5	1.2	31	2	14	3026.221347
122.2625	347.7308	-0.20875	8.889798	5.319047619	5.428571429	26.5	1.4	13	2	19	155.5686568
119.91875	332.5417	-0.72578125	9.14386	6.075	5.125	28.2	2.2	16	2.5	11	189.995003
121.6375	317.131	0.965	6.166835	14.63125	8.36875	70	2	28	1.5	13	1890.474974
123.19375	6.886961	-0.03828125	16.30917	11.01578947	8	40.5	3	28.5	3.8	13	644.8170832
122.61875	12.91781	-0.11328125	15.11196	7.177777778	5.455555556	10.9	2	7.5	2.5	7	41.14989428
120.08125	6.731902	-0.27109375	13.91767	21.82307692	8.192307692	187	1.3	33	3	9	13765.81444
119.90625	2.31924	-0.221875	12.18167	5.9	5.821428571	20	1.5	16	2.5	10	134.9257763
123.7625	12.26193	-0.4203125	13.66449	4.847826087	4.304347826	20.2	1.5	14	1.5	22	94.6085143
123.38125	6.478884	-0.30078125	15.91447	6.866666667	5.157142857	45.1	1.5	19	2.8	21	589.2965585
121.4875	37.09671	-0.51640625	11.55944	5.595833333	5.608333333	19.2	1.6	21	2	19	197.6399622
120.44375	16.69758	-0.509375	13.17509	7.445833333	3.8625	48.4	1.3	16	2.2	20	512.2371977
67.5625	272.6282	-34.475	68.88585	6.786363636	5.027272727	35.6	1.5	11	2	20	338.3580811
124.3375	273.7769	21.1375	68.67689	4.826086957	4.126086957	33.6	2	13	2	19	191.5656975
66.7875	271.4493	-34.00625	68.73391	5.767741935	5.148387097	30.5	1.1	24	2	25	585.2920972
123.2125	272.2239	21.6140625	68.15667	9.388888889	5.894444444	42.8	1.6	18	2.6	18	847.877363
66.225	270.851	-33.995	68.72342	5.7	5.325	25.4	1.5	14	1.8	16	195.6462812
122.63125	271.1573	21.94921875	67.80468	6.27	5.56	15.5	1.9	20	2.8	9	100.5142392
65.875	270.923	-33.85125	68.77459	5.011538462	4.207692308	26.5	1.5	15	2	23	269.4554023
122.59375	271.2023	22.71015625	67.57804	9.492	7.1	29.9	1.3	20	1.5	20	1034.537772
119.99375	63.42664	-0.603125	12.34935	7.08	5.43	29.5	2.1	18.5	3	16	305.8526755
118.26875	36.44217	-0.59609375	11.2985	4.735714286	4.342857143	19	2.1	6	3	12	28.462522
119.28125	70.13901	-0.10546875	15.43781	4.343478261	4.491304348	19.6	2	11	3	20	78.85864935
116.85625	49.19652	-0.16875	12.91026	7.375	5.765	44	1.8	22	2.3	20	696.2305864
117.45625	10.63822	-0.540625	11.41898	6.807407407	5.381481481	31.5	1.4	19	1.5	20	469.9297529
117.55	344.9631	-0.49140625	10.5602	4.975	4.744444444	29	1.3	8.5	2.3	29	185.1765226
115.31875	15.81746	-0.61015625	10.63993	11.41363636	5.377272727	127.4	1.3	20	2	18	3941.267404
115.55	325.2227	-0.725	10.64153	4.295652174	4.243478261	29.3	1.3	18.5	2.5	19	211.9380187
118.55	308.1608	-0.6203125	10.88551	3.817391304	4.043478261	17.3	1.2	13	2.4	18	65.14504661
120.975	304.7872	1.38875	7.327649	18.61818182	9.390909091	125	1.8	34	2.5	11	6363.881392
117.55	292.5003	-0.4046875	13.26242	9.8	7.478947368	49.1	1.6	26	1.5	18	1191.289944
120.275	291.9252	1.4625	7.648297	9.964285714	8.835714286	37.2	1.2	30	2.4	13	784.9472509
116.95	281.1581	-0.090625	16.40139	6.135135135	5.145945946	33.9	1.4	26	2	29	659.2676658
120.0375	273.86	1.68	8.046686	5.7475	5.6525	24	1	18	1.5	37	485.3936566
116.75	275.0362	0.3203125	19.96422	6.370731707	5.497560976	42.5	1.5	18	1	37	743.0594434
120.2625	265.6442	2.09375	9.085131	6.046666667	5.991666667	28.9	1.4	21	1.8	50	800.6745178
113.075	13.20405	-0.89375	11.20318	6.7	4.7375	24.7	1.5	15	2	14	177.0724186
113.75	307.3006	-1.00859375	12.87966	10.21538462	6.692307692	25.5	1.5	18	2	11	372.4961123
110.725	3.147514	-1.37578125	9.905353	7.791666667	5.545833333	59	1.8	25	2	23	1466.621561
112.15	292.0771	-1.359375	16.05537	5.1875	4.4775	29	1.2	20	1.6	36	523.829652
117.88125	64.62962	-0.1875	19.38737	7.5	6.063636364	19.2	2.5	14	3	10	123.9336268
114.925	47.90367	-0.25078125	15.93507	10.63571429	7.914285714	33	1.3	25	2.5	14	754.0209556
115.79375	62.59308	-0.51015625	22.32949	7.423809524	5.119047619	46.1	2	16	2.5	18	449.4917939
112.475	47.26757	-0.66484375	16.67557	7.252380952	5.228571429	41.5	1.3	18	2	18	469.3406191
65.2375	271.6691	-33.84375	68.77601	12.28	7.72	50.8	1.5	24.5	2.5	20	1267.78192
121.94375	272.418	22.98671875	67.29918	4.984210526	5.973684211	28.7	1.5	22.5	2.5	15	165.8026469
64.3125	272.4719	-33.63625	68.68078	6.148484848	5.648484848	31.5	1.2	12.5	2.5	28	298.9713313
120.68125	273.5547	23.11640625	66.91343	5.762962963	5.340740741	21.3	1.2	10.5	2.5	23	165.9132861
63.025	273.3409	-33.31375	68.50908	5.283333333	5.073333333	25.5	1.7	12	1.8	25	218.3539157
118.85625	274.6016	23.10234375	66.51725	6.55	5.832142857	54	1.5	30	2	47	2001.772843
61.375	275.4578	-32.3	68.20455	2.877777778	4.518518519	7.5	1.2	7.8	1.2	22	18.99364027
116.46875	277.8112	23.55390625	66.09359	3.378688525	4.654098361	14.5	1.4	7.8	1.3	51	81.86531111
113.46875	61.54822	-0.71640625	23.65274	8.853333333	6.573333333	35	2	23	1.8	14	463.2087829
110.2	45.77949	-0.87109375	14.88463	16.87272727	8.545454545	76	2.1	24	1.5	11	2414.174822
110.90625	48.42599	-0.0421875	27.06495	8.152380952	5.880952381	70.8	1.3	20.8	1.8	14	1557.514379
108.1	23.41567	-0.0328125	17.99956	8.227272727	7.890909091	43.8	1.8	23	1.8	15	890.9306282
109.05	338.3387	-1.415625	7.681701	6.043478261	4.252173913	25	1.6	13	1.3	20	183.1512512
111.18125	280.6511	-1.39921875	18.86068	9.45	5.819230769	47	1.8	22	2	20	1008.71047
108.05	330.4853	-0.06875	14.26834	8.568181818	4.881818182	43	1.3	16	1.5	16	679.5648348
110.84375	293.1367	-0.0546875	22.50359	4.711111111	4.402777778	24.7	1.1	15	1.5	34	198.062421
116.59375	272.0569	0.47265625	22.66188	8.975	6.4575	85	1.3	27	2.2	30	3161.731827
120.5125	265.2307	2.3375	10.12238	6.976666667	6.31	38.3	1.7	25	2.1	27	803.4129877
116.48125	286.0094	1.5046875	25.23264	6.364583333	5.029166667	57.5	1.2	20	2	40	1534.428098
120.7875	297.508	3.66125	12.6199	3.148979592	4.426530612	7.6	1.2	9	2	41	57.04981252
113.55	307.8587	1.2890625	31.5516	6.2375	6.4375	14	1.8	15.8	3	12	103.8973398
118.49375	326.4087	4.04375	22.35728	10.968	5.784	175	1.3	35	1.3	17	12609.72144
107.8	296.0978	-3.345	29.62378	6.966666667	4.391666667	35.8	1.4	15	2	9	349.7194952
113.63125	312.1894	0.35	18.98958	8.333333333	5.388888889	23.7	2.4	13	2.5	9	162.2297525
104.43125	335.8059	0.1421875	26.87249	9.032352941	5.552941176	86	1.2	25	2.2	26	2235.158354
107.85	314.6424	0.15625	30.08615	8.017391304	8.247826087	23	1.3	20.8	2	22	554.2847272
98.19375	317.1136	-4.5175	21.68358	3.503846154	4.046153846	25	1.2	13	2	20	127.739162
102.2	301.5432	-4.165	26.83253	6.383333333	5.05	33	1.6	16	2.1	5	251.3705153
105.6625	32.98194	-0.3234375	34.67293	3.725862069	3.798275862	37.5	1	21.8	1.5	39	501.4863443
103.29375	5.825128	-0.3140625	28.56522	5.023076923	4.794230769	29.3	1.1	15.5	1.7	42	467.8330045
97.7375	47.01584	-6.33	27.20203	7.509756098	6.253658537	53.3	1.2	26	1.8	35	1250.583773
95.78125	359.7301	-6.0825	18.34964	6.375	4.6975	39.2	1.5	15	1.2	36	533.4929983
58.4875	279.011	-31.07375	67.60237	3.691666667	4.5125	20.2	1.2	14	1.5	43	160.0317071
111.5375	283.5108	22.9046875	65.4425	8.107142857	5.826785714	82	1.3	28	1.5	39	4291.015033
54.3625	275.6081	-37	66.57597	4.708888889	5.066666667	44.5	1.3	22	2.3	40	779.4029491
104.0625	278.6587	18.505	63.86388	6.402439024	5.553658537	44	1.5	18	2	30	948.6893347
99.9107511	265.4170785	-2.026109375	33.65815566	6.696	5.42	24.1	1.5	15	2	24	270.131556
116.46875	277.8112	23.55390625	66.09359	7.8375	5.620833333	28.1	2.2	17	3	17	428.3151426
98.19375	317.1136	-4.5175	21.68358	4.694594595	4.435135135	41.5	1.2	17	2	32	380.2226948
118.49375	326.4087	4.04375	22.35728	5.224324324	4.597297297	63	1.3	18	2	63	1488.46884
249.275	24.11187	9.433333	28.16771	7.245455	4.118182	16.3	1.8	6.5	2.3	9	59.42476712
244.875	42.57695	5.825	33.15787	3.657143	4	8.5	1.8	5.5	3.5	6	8.423363276
239.475	12.64817	2.37	44.30968	6.7	4.574074	48.5	1.5	18	2	16	687.5368382
235.175	24.28068	-0.25547	45.72305	5.635897	4.394872	44.5	1.1	17	2.3	23	615.31132
240.30625	44.41076	5.5775	32.80608	4.776316	4.35	23.9	1.3	9.5	2.3	26	200.0032297
235.56875	46.55319	4.9825	31.44287	6.324	4.942	56.7	1.5	18	2.3	36	1157.834515
231.01875	24.63976	-0.25078	44.53202	6.705769	5.157692	55.6	1.2	17	2.5	43	1789.969282
227.00625	24.15185	-0.46797	41.75985	4.11087	4.365217	17.3	1.2	8.5	2	34	108.0410488
230.9125	49.9378	4.18	28.78368	4.92459	4.578689	40	1.6	13	2.5	40	783.821885
226.3375	37.13092	1.475	18.22431	3.682	4.21	17.5	1.5	8.5	3	39	108.7012077
223.6875	23.2115	-0.55234	36.07965	4.435	4.74	14.9	1.2	8.5	2.8	33	108.9120864
221.0625	5.153317	-1.98594	25.32176	4.66	4.74	31.1	1.4	17	2.5	37	499.6241182
225.9375	305.8731	0.245	15.27187	6.023256	5.267442	46.2	1.2	18	2.3	28	1021.975231
229.7125	277.4913	0.115	27.26369	5.274468	4.670213	42.6	1.3	18	1.8	28	818.9421208
222.7125	306.2117	-1.95781	24.56183	8.002273	6.170455	42.2	1.4	23	2.5	36	1291.226049
228.6375	280.5124	-0.44766	31.92437	6.961765	5.411765	62.5	1.3	19	2.5	25	1324.280736
235.35	271.1484	-0.53	33.83976	5.087879	5.172727	15.3	1.5	13	2.8	21	125.3729123
242.85	270	5	20.55605	6.181818	5.245455	58.9	1.2	16	2.8	27	903.9361277
235.35	273.9115	-0.14063	34.62869	5.826316	4.765789	43.8	1.4	13	2	28	482.5269191
242.85	278.3368	4.835	20.17722	5.521622	4.605405	18.8	1.3	11	1.3	31	141.8200892
234.96875	277.6022	0.297656	33.50418	5.608333	4.927083	47.5	1.4	20	1.8	39	799.7225851
241.55625	296.6888	4.2875	19.58988	4.51	4.288	44.4	1.5	20	2.1	40	623.1288156
234.20625	288.9216	1.225781	30.92896	4.509677	4.3	15.1	1.5	8.5	2.5	23	83.19904068
238.96875	318.1424	3.4825	20.55044	6.075758	4.254545	52.3	1.6	11	2	21	195.1772964
220.65	287.5128	-1.75156	29.46363	3.383871	3.990323	13.7	1.3	9	2.2	21	47.77249056
228	275.9224	-0.00938	35.00658	4.251563	3.5625	35.4	1.3	7.5	1.5	45	122.2406295
219.75	281.7899	-0.82656	33.36178	4.922222	4.959259	17.5	1.7	12	2.5	24	112.992377
227.8	279.9978	1.115625	35.39592	3.5525	4.33	18.2	1.3	10	1.8	23	116.7835527
217.125	7.927674	-0.91328	30.98169	5.557627	5.067797	35.8	1.1	20	2.1	37	1122.742185
217.025	333.3562	-1.77969	22.14459	4.515517	4.531034	32.1	1.2	22	2.3	44	547.6164041
211.225	343.6227	-1.70547	26.35444	7.636	5.332	40.2	1.9	16	2	23	587.0988335
214.225	303.468	-1.27187	25.67899	4.6125	4.5425	17.3	1.3	9	2.4	33	123.3398899
222.29375	23.18831	-0.32578	42.4483	4.743902	4.14878	41.5	1.5	15	2	27	497.7969762
218.88125	18.64611	-0.82891	38.81354	5.146667	4.363333	41.2	1.1	16	2	22	508.7798584
214.13125	22.47979	-0.72734	38.70731	5.616667	5.116667	30	1.6	15	2.4	24	294.446728
211.19375	12.16835	-1.75234	33.53251	6.635556	5.282222	42.2	1.2	17	2	31	937.4654461
230.15	12.72192	2.25	42.77542	4.562963	4.025926	14.9	1.7	9	2.3	19	68.02128278
226.05	23.99174	-0.33047	43.93174	7.352174	5.308696	53	1.5	19	2.5	41	1479.462998
221.3	13.53274	1.73	39.62435	9.825806	5.43871	69.4	1.5	21	2.5	26	1992.792414
217.5	24.63415	-0.67578	40.85329	6.790323	5.16129	29.7	1.4	17	2	26	461.0665939
213.975	16.36016	1.73	34.52218	7.8625	6.316667	40	2.2	15	2.5	19	487.3375104
210.175	27.11653	-0.87266	36.25091	5.25	4.591176	30	1.6	14	2.4	26	271.5507923
208.175	19.25929	2.28	31.15098	5.3	5.133333	12.5	2.7	10	3.1	15	42.43034061
204.075	28.84885	-0.94219	32.3708	6.195652	4.778261	24	2.1	9.3	2	20	137.0349057
207.33125	20.99301	-0.92422	32.43435	4.8475	4.61	38.5	1.6	12.5	2.5	35	264.8753401
205.44375	0.49359	-1.98203	25.24763	5.238235	4.679412	44.6	1.8	19.5	2.5	28	600.2204058
201.89375	14.08244	-1.01953	26.26649	10.978947	6.263158	63.2	2.2	24.5	2.5	17	1649.04189
201.63125	338.6832	-1.52344	20.67557	5.445833	4.420833	27.3	1.5	9	2	18	145.1112643
207.1375	312.791	-1.93516	24.63782	7.06129	6.270968	31.7	1.7	16.5	2.3	28	561.3391049
212.4125	287.6803	-0.68594	30.01755	6.824324	5.251351	28.8	1.5	12.3	1.8	37	527.8135347
204.8625	297.3436	-1.2	27.67908	6.348276	5.089655	30.8	1.5	20	1.7	26	452.249743
211.5875	288.8221	0.870313	32.16426	6.236842	5.531579	26.1	0.5	15	2.5	18	268.9931602
218.65	284.3892	-0.24062	33.3572	7.953571	6.907143	33.7	1.2	13	2.3	25	391.6386447
225.85	293.4828	1.117969	33.81962	5.533333	4.90625	33.6	1.1	13	2	33	477.9890635
217.35	298.2875	1.111719	30.80705	4.903279	4.954098	26.4	1.2	16	1.8	42	416.5800468
222.15	313.6765	0.945313	32.65932	4.440816	4.630612	20	1.3	13	2	34	224.2468124
231.4	307.3715	1.228125	31.17688	6.685246	5.593443	40.2	1	15	1.5	44	884.7116989
235.3	333.2872	2.965	24.72899	4.592424	4.724242	15	1	9.5	2	46	194.0679505
226.55	323.898	0.9875	34.88253	5.136486	5.024324	36.2	1.1	14	2.2	43	472.4553571
230.55	342.3511	3.35	32.37056	4.58764	5.129213	22.6	1.1	16.5	2	68	525.888339
219.6375	337.6659	0.710937	40.22427	4.315	4.415	14.2	1.7	10	2	30	97.42974677
223.1125	349.044	3.035	41.12425	4.36	4.404	17	2.2	7.8	2.8	15	55.92809929
210.6625	345.6806	-0.43516	41.65342	5.67	5.136	38	2.2	15.5	2	39	476.1176131
212.9875	352.4148	1.03	43.18843	5.840323	5.379032	45	1.8	17.5	2.8	55	1093.452395
213.7	323.0908	1.442187	31.57788	4.352	5.012	8.3	1.2	8	2	21	45.70003992
216.5	335.2065	0.66875	35.62209	5.761111	5.355556	18.9	1.1	10	1.3	15	82.62698047
207.7	340.9163	0.853125	33.55752	6.753191	5.117021	39.6	1.3	18	2	34	1066.719961
208.9	347.7372	-0.19609	37.73657	5.259615	4.948077	34.5	1.2	12	2.5	31	342.8875639
202.56875	298.3708	-0.85781	29.00403	4.5625	4.85	17.4	1.3	10.5	1.8	18	88.14256962
209.05625	303.3736	1.200781	32.27512	7.019048	5.552381	41.2	1.3	19.5	1.8	17	574.8861523
200.25625	308.4213	0.057031	27.68214	6.35	5.286364	30.7	2.6	13	1.8	19	202.7803987
204.81875	321.1543	0.989062	31.04196	6.158621	5.172414	44.3	0.9	14	1.5	25	427.0883775
197.3375	359.605	-1.28906	21.63575	4.398438	4.84375	38.1	1.3	15	1.3	50	489.9576578
198.6625	318.9863	-1.18125	20.87858	4.437705	4.885246	14	1.2	11	2.1	40	175.7849879
193.6625	342.2996	-1.10547	20.88585	5.125806	5.141935	30.2	1.2	13	2.3	26	392.0083485
196.5375	312.6067	-0.05781	23.32906	5.678431	5.25098	49.7	1.2	18	2	39	826.1425707
202.6	19.6665	2.19	29.68886	5.891228	6.133333	22	1.1	13	2.1	50	455.6800322
198.65	27.3035	-1.21172	29.06285	4.994915	5.261017	46.6	1	18	2	43	755.0972715
197.25	19.99363	1.725	26.95894	6.763333	6.245	52	1.6	19	2.2	47	1433.230129
193.9	23.64268	-1.32813	25.72316	5.131111	5.562222	20.4	1.3	11	2	40	239.5056318
192.86875	23.28631	1.6725	23.21155	5.908108	5.416216	35.5	1.4	17	1.8	31	653.2013088
189.60625	22.50229	-1.47578	23.29244	6.856863	5.476471	65.7	1.8	27	2.5	44	2168.541741
189.45625	45.50435	0.041667	14.09192	5.344444	5.866667	32.7	1.8	55.2	2	34	227.5572569
185.76875	42.30923	-3.7675	14.2612	5.314286	5.219048	21	2	13	2.5	38	205.7015237
189.85	334.1426	-1.25313	22.85523	4.85	4.991667	17.6	1.6	10.5	2.5	49	195.8487866
193.6	317.2482	0.455469	26.36705	5.633929	5.775	44.7	1.7	56	1.4	44	781.3563932
185.9	313.6457	-3.835	15.6683	5.473585	6.135849	16.9	1.2	44	2.4	38	279.7058215
189.85	301.5094	-1.84	20.94053	5.179487	5.107692	31.2	1.3	13	2.5	45	503.5553756
196.825	325.6286	0.570313	27.44525	9.65	6.2875	33.3	1.2	17.5	1.8	14	631.4054972
199.525	339.2849	0.815625	31.21821	6.721053	5.368421	29.2	1.5	13	1.8	16	207.6570123
192.275	320.371	-2.32	17.30762	6.129032	4.519355	37.1	1.1	13	1.7	25	337.1417332
193.175	341.5651	-3.475	17.98486	6.073077	4.853846	19.9	1.1	11	1.8	19	185.5181223
201.00625	351.7389	0.679688	34.83682	3.62093	4.07907	17.8	1.3	11	2	27	99.92740712
201.26875	353.9444	-0.27109	37.3894	3.752273	4.379545	14	1.4	13.8	2.4	26	88.53668812
193.61875	353.9767	-4.0975	19.89222	4.826667	4.623333	44.6	1.4	13.5	2.3	24	323.2845108
193.60625	352.4762	-4.9375	21.01905	4.025926	4.351852	18	1.4	12	2.3	15	80.44439107
202.29375	348.9738	-0.51016	39.24732	5.564706	5.184314	38.2	1.4	14	2	39	527.3581369
204.08125	353.2832	0.7075	39.67911	4.715068	5.19726	23	1.3	13	2.8	47	400.9823643
194.53125	340.1026	-4.9975	22.31517	5.291429	5.62	14	1.4	10	2.5	27	141.9197664
196.39375	346.5447	-3.90833	21.61283	5.402222	5.253333	25.3	1.3	12	2.5	30	241.0293213
81	5.477369	2.666667	10.38907	7.17619	5.695238	35	2.1	18	2.5	15	400.7713668
80.65	8.185036	2.12	10.44677	8.310714	5.835714	43.1	2.1	18	2.5	21	604.2866205
77.35	2.867341	0.19	19.9169	7.779167	5.379167	31.8	0	17	0	21	356.3602945
77	4.548596	-0.05938	20.1262	6.617391	4.63913	31.8	1.3	12	1.8	18	257.9971095
80.475	2.744956	2.12	10.35428	7.228571	5.685714	36	2.3	14	3.2	13	241.9864959
80.475	349.1475	1.9	10.43869	5.881481	5.288889	17.4	2.4	11	3	21	100.5806732
76.825	2.248554	0.00625	20.52342	9.266667	6.514286	39	2.9	15	3	19	529.3235339
76.825	355.1089	-0.13594	21.04867	5.933333	4.520833	34.5	2	14	2.2	24	231.16926
81.1375	329.2175	1.825	11.49349	13.175	6.85	39.7	0	15	0	4	286.622379
82.4625	315.9812	1.81	13.07647	3.681818	4.263636	6.5	0	6.8	0	9	12.00263804
77.6125	343.4685	-0.05156	21.73554	6.296296	4.577778	33.4	0	15	0	20	256.1376099
79.1875	335.7802	0.197656	22.28496	19.7875	9	57.8	2.3	18	3.5	8	1205.482892
84.30625	309.0433	1.8175	14.90432	5.3625	4.49375	12.5	1.8	7.5	3	12	38.20536836
86.66875	308.3007	2.1775	15.66017	5.684615	5.015385	18.6	1.9	9	2	17	82.27788217
81.01875	332.3789	0.207031	23.00829	8.02381	5.561905	42.9	0	18	0	18	718.7079761
83.10625	331.4113	0.286719	23.85902	7.218182	5.063636	44.3	0	17	0	10	400.4760026
88.75625	310.1885	2.1325	14.75877	8.85	6.3	37.5	2.5	17	3	17	586.1543646
90.56875	328.8041	3.391667	10.49341	7.68	5.506667	29.1	2.5	15	3.2	13	201.7124764
85.26875	331.3807	0.35	23.91636	7.035714	5.835714	20.2	0	9	0	11	75.48954568
87.50625	344.3262	1.7975	21.49771	5.66	3.6	22.5	0	10	0	5	68.22111425
80.8625	336.9988	0.319531	27.92492	5.688889	6.094444	22	2.3	22	2.5	17	100.4695068
83.0875	348.1445	1.79	27.24346	7.247368	5.647368	44.5	1.9	17	1.8	11	471.1762229
75.5375	341.7573	0.16875	30.49713	8.05625	5.675	26.2	2.3	13	3	16	184.0319784
77.3125	350.8415	1.2	30.37307	5.755556	5.838889	12.9	2	20	1.4	17	54.57608947
76.88125	337.8759	0.258594	26.31413	4.151515	4.236364	12.6	0	10	0	27	64.25080226
78.79375	337.1378	0.25625	27.02862	8.7	5.8875	40	0	17	0	23	735.5758236
71.89375	341.5027	0.092187	28.57725	5.573333	5.2	11.8	2.4	11	2.5	12	51.46299446
73.73125	341.4449	0.192188	29.49483	8.83	6.986667	27.8	0	16	0	28	596.7572165
73.4125	345.7851	-0.12656	24.7949	7.811765	6.158824	29.3	2	16	3	13	295.9092368
75.0875	339.2969	0.249219	25.84581	5.873333	5.073333	32.7	1.5	17	2	25	427.0852817
68.5375	348.647	-0.47891	26.05596	5.257143	5.1	36.6	1.5	17	2	26	317.1466689
70.1625	341.9529	0.0125	27.72386	7.082609	5.734783	27	2	16	1.5	22	283.6763911
73.025	5.597566	0.053125	21.50774	6.85625	5.69375	22	2.2	16	2.5	14	147.4241192
72.725	358.2795	-0.21094	23.1106	9.904167	7.108333	40	1.8	17	1.6	19	693.9039278
69.075	11.27962	0.045313	22.06807	10.778571	6.635714	37.5	1.8	15	2	12	527.9515472
68.175	3.465793	-0.50234	23.96816	7.383333	6.7	19.8	2.3	14.5	2	16	170.6165771
73.775	3.319236	0.22	19.60705	8.717391	6.147826	31	2.2	20	3	18	546.577287
73.375	6.286484	-0.0125	20.21125	8.0125	6.75	16	2.8	10	1.5	7	51.82286179
70.275	4.280163	0.26	19.16396	10.466667	7.453333	33	2.2	15	3.5	14	467.2519943
69.775	9.560476	0.042969	20.17172	7.941667	5.716667	27.9	1.6	15	1.8	12	205.2850969
66.9125	5.917092	0.365	18.59707	6.384	5.772	44.5	1.6	15	2.5	20	466.9974291
66.2375	13.88453	0.110937	20.05009	4.012121	3.978788	37.6	1.4	13	2	22	239.4845499
63.6875	6.552555	0.855	20.42699	7.659259	6.144444	29.5	1.2	17	1.8	22	509.2845496
62.7625	16.15004	0.416406	21.63269	7.404167	5.8125	35.6	1.2	16	1.8	18	499.6449824
65.18125	17.62597	0.113281	22.26699	3.844	3.748	15.1	1.4	6.5	2.5	20	27.87079871
63.74375	9.5424	-0.55859	23.80244	10.645455	6.645455	36	1.3	16	1.5	8	497.588574
61.34375	21.68689	0.322656	23.53382	4.643478	4.586957	13	1.4	10	2	14	50.16932531
59.43125	14.64499	-0.48125	24.37047	6.116667	6.011111	37.6	1.4	15	2	14	285.3724895
63.71875	352.2382	-0.53516	25.70079	6.547368	5.126316	32.5	1.7	13	1.5	16	235.5616501
65.10625	345.0404	0.026562	27.98838	6.36	5.355	25.9	1.4	15	2	16	229.3233749
58.95625	356.5095	-0.55156	25.39776	4.581818	4.459091	11	0	7.5	0	14	41.06126596
59.91875	348.8286	-0.07969	27.46408	4.415789	4	12.3	1.5	8.5	1.2	15	37.63706376
66.5625	345.4227	0.10625	29.67918	6.868182	5.304545	30	2	16.8	2.3	16	224.2923104
68.0875	345.2624	0.15	31.25102	7.726667	6.3	28.5	2.1	12	3.2	15	167.6375736
60.8875	349.6244	-0.13828	29.24955	10.673333	7.22	38.2	1.7	15.8	2.5	14	642.1245927
61.8625	348.1033	-0.35859	31.02413	7.828571	5.666667	40	1.4	14	2	19	527.920307
69.69375	344.2742	0.126562	32.09706	5.811111	4.911111	28	1.7	15	2.3	14	207.9452012
71.38125	351.6166	1.1475	31.37472	6.158065	5.812903	31.5	1.5	16.5	2.3	27	460.6654312
63.33125	344.2227	-0.36094	32.02677	6.766667	5.214815	44	1.6	13	2	14	475.3357691
65.29375	350.7771	0.9975	31.06796	9.138462	5.784615	33.6	1.5	14	2	11	338.3133394
57.48125	342.8445	-0.46641	30.10431	7.336842	4.010526	44.4	1.2	14	2	18	408.9677395
59.59375	349.3393	1.0875	29.3587	4.345455	3.972727	10.8	0	9	0	11	23.44144121
52.14375	342.4129	-0.38047	28.85425	7.391304	4.556522	35.2	1.3	13	1.8	17	505.1360852
54.28125	348.6771	1.2525	28.34973	5.913043	4.847826	38	1.5	15	2.1	21	294.1815902
55.58125	352.9446	-0.10781	27.40125	9.49	6.115	48	2.2	14	2.3	19	726.2439183
56.14375	349.859	-0.46406	28.80026	5.231579	3.747368	49	0	15	0	14	428.7828883
50.64375	355.7072	0.022656	26.22633	8.315789	6.189474	32.5	2.1	14	3	17	394.0447353
50.93125	351.5961	-0.38281	27.38342	3.51	3.865	10	1.8	8	1.8	18	18.85110778
54.23125	359.6004	-0.55625	25.19606	9.035484	5.36129	44	1.6	15	1	23	1007.787753
54.94375	351.6676	-0.04922	26.30591	7.444444	5	33	1.4	13.8	1.8	11	356.1134933
49.54375	1.308258	-0.65859	24.30775	7.571429	5.65	36	1.5	15	1.5	24	571.3980633
50.18125	353.9034	-0.01953	25.21048	5.87	6.14	20	1.5	15	2.2	16	123.850102
57.15625	22.24112	0.383594	25.47222	7.874194	5.464516	35	1.6	15	2.2	22	631.5231432
54.96875	17.31468	-0.48594	25.41352	8.3	6.11	27.5	1.5	12	2.2	10	161.8896876
52.61875	20.06249	0.401562	26.61214	7.35625	5.3875	33	1.6	12	2	12	269.6674483
50.35625	17.67137	-0.59766	25.38815	7.316667	5.794444	30	2	12	2.2	17	254.2259809
59.5625	5.051689	0.825	24.43061	5.319149	5.231915	25.5	1.4	15	2	33	476.1786485
58.6875	14.38821	0.477344	24.53699	6.256	5.412	27.2	1.2	18	2.5	15	391.5952071
54.5375	3.012788	0.53	27.48572	7.502941	6.364706	33.5	1.5	18	2	30	678.9891337
54.0125	10.6718	0.5	26.85109	7.889655	7.406897	28.5	1.6	16	3	24	446.5247484
49.01875	1.426221	0.3725	29.73806	7.677419	5.351613	43.7	1.5	16	1.2	29	957.3041203
48.75625	6.325817	0.448438	28.82069	5.1375	4.228125	38.2	1.2	12.5	1.8	26	368.2024705
43.00625	1.259704	-3.89167	16.62087	4.571429	4.56	17.8	1.2	12	1.8	30	164.0828615
42.91875	6.271418	-3.3075	16.04004	6.396552	5.131034	43.2	1	15	2	25	566.9872333
47.7625	14.20677	0.35	26.99098	8.551724	6.206897	37.2	1.2	14	1.8	27	697.6185472
46.0375	14.56881	-0.42891	24.15542	6.845	5.61	38.2	1.2	16	2	19	398.4399482
42.5875	15.05705	-2.91	14.66214	9.004167	7.441667	47.5	1.2	18	1.8	18	974.9110854
42.0125	18.23249	-2.635	12.61124	8.842857	6.67619	29.2	1.2	18	1.8	19	531.6570245
45.3125	3.301043	-0.48984	22.67912	7.115625	6.54375	54.3	0	53.5	0	26	822.5436609
45.5875	357.7574	-0.04766	24.09503	5.582609	4.626087	47.2	1.1	15	1.8	21	412.9546778
41.5375	10.61966	-2.485	11.50181	5.375	4.4625	19.7	1.2	14	1.8	8	55.6071074
41.1625	4.423813	-2.665	12.34055	4.558824	3.552941	32.7	1.2	12	1.8	12	156.9062472
45.7625	358.5865	-0.00547	25.706	7.275	5.74	28.5	1.1	14	2	19	336.0540429
45.8375	353.3548	-0.41328	26.82403	7.353333	6.246667	36.2	1	14	1.8	13	317.7949721
40.9375	1.954216	-2.905	13.40162	6.584	5.288	29.4	1.4	16.5	1.8	25	394.9817003
40.8625	349.2869	-3.39	14.1981	9.076923	6.423077	27.9	0	18	0	12	389.2570944
46.91875	343.0248	-0.41094	28.33333	9.585	6.7	27.5	1.6	15	2.5	20	485.0879919
49.00625	348.8217	1.2225	28.08259	6.451515	5.769697	32.3	1.4	20	2.6	28	677.3647091
41.80625	329.8155	-3.4725	16.46456	6.086667	5.643333	33	0	16	0	27	357.3960678
43.76875	339.0455	-2.14167	15.57568	6.009091	6.127273	27	0.6	16	2	26	340.3081618
79.2875	9.304772	1.716667	6.396152902	7.2775	7.7375	22.5	1.3	15	2	34	605.8508486
79.2125	25.82738	2.065	9.24814987	7.440426	7.221277	24	1.5	15	1.7	34	781.0892418
77.3625	10.08129	1.1	15.79952807	6.365116	5.753488	26	1	18	2	34	612.0372456
76.1375	19.90632	0.296094	18.70985367	5.751111	5.766667	20	1.3	14	2	38	463.2821131
78.3	38.67226	2.41	12.65576362	5.863158	6.560526	34.2	1	16	1.8	31	495.6435601
76.55	30.99447	1.525	11.30754478	5.84898	5.577551	38.4	1	14	1.2	41	602.8274927
74.65	23.40074	0.038281	20.41395745	5.030952	5.295238	18.2	1	13	1.5	33	221.6311838
72.9	12.93416	-0.8875	18.41670817	5.529412	6.232353	20.2	1	18	1.5	27	333.4578517
76.01875	342.074	0.9925	7.604739247	6.82381	5.940476	37.5	1.4	16	1.8	36	747.6564687
76.70625	323.5609	1.2425	4.751920885	5.809302	5.927907	16.7	1.2	15	1.8	36	292.139873
73.25625	339.3272	-0.57813	16.49383351	6.482609	5.434783	63	1	20	1.3	39	1389.696761
75.71875	336.1247	1.495313	13.76330694	5.115909	5.052273	29.8	1	18	1.2	36	398.5904566
76.46875	58.36693	1.0175	5.242665645	7.058824	6.035294	14.7	1.7	12	2	16	137.368182
75.30625	25.64101	0.3025	5.936888081	6.746429	6.232143	17.2	1	12	1.6	19	259.4881743
75.85625	23.81077	1.638281	12.66238154	7.908333	6.308333	29.9	1.2	16	1.6	17	559.4747062
73.66875	25.73728	-0.03359	15.28475175	8.888235	7.182353	19.6	1.6	12	1.8	13	264.5234159
76.31875	322.3058	1.4875	13.67303466	7.235	5.67	34.5	1.3	14	1.8	16	386.7155515
79.50625	337.0699	5.508333	17.49594421	7.46875	4.9375	54.5	1.2	12.5	2	26	815.1466164
72.70625	357.54	-0.70156	19.54162946	11.2875	7.90625	43.8	3.6	12	1.8	14	565.2991636
72.96875	355.0245	-0.4875	25.35237223	8.035714	6.464286	24.8	1.9	12	3	12	173.8105007
69.5875	5.603481	-0.51641	16.4486523	8.205882	6.935294	20.4	1.3	14	2	28	551.187486
69.1625	358.4898	-0.9	14.30190979	8.78	6.756667	23.5	1.3	12	2	25	596.8683932
66.9625	351.1469	-0.0375	16.48600113	12.157143	9.364286	30.5	1.6	15	2.5	10	473.353959
68.0875	350.1376	1.165	12.84702983	10.166667	7.962963	24	1.5	13	2.2	20	573.6269371
72.63125	10.16083	1.523438	23.31114472	6.105882	5.639216	30	1.5	16	2.1	36	649.4099829
70.74375	17.31966	0.151563	20.84586863	5.307692	4.946154	34	1.4	13	2	27	339.5999991
66.79375	4.397231	-0.47578	24.96986932	5.428205	5.148718	25.3	1.2	15	1.5	26	365.5377595
66.53125	2.872115	-0.48984	21.37293858	7.896774	6.209677	23	1.6	15	2.5	25	328.3223701
70.35	344.0949	-0.4375	18.56334868	6.005556	5.891667	24.4	1.4	15	1.6	30	324.2089003
72.5	348.3754	1.380469	22.43683766	6.21875	5.575	22.2	1.3	15	2.8	26	295.3608878
67.3	0.702411	-0.12969	18.66289873	5.906452	4.909677	24.3	1.2	15	1.6	20	358.4086788
67.05	0.357392	-0.37969	23.67110265	6.389474	5.486842	43.5	1.3	15	2.5	32	528.9207217
71.24375	20.40423	-0.08359	19.03902797	6.596552	6.251724	26	1.6	17	3	23	347.8914401
69.93125	9.759502	-0.74687	16.28822771	7.489474	6.3	26.6	1.7	15	3	11	399.983844
68.08125	11.1961	-0.02188	17.94707117	4.732558	4.981395	13.3	1.3	13	2.5	40	116.1472964
67.64375	7.941688	0.055469	16.11628346	8.66	6.235	41.6	1.8	16	3	34	1190.624509
74.05625	8.69655	1.2275	21.69540297	7.210345	5.251724	27.4	1.2	12	2.5	25	368.0242373
72.61875	18.05571	0.174219	21.21512108	5.24	4.54	18	1.2	8	2.5	9	60.57031346
69.36875	5.301796	0.2175	22.91602105	7.561111	5.472222	30.8	1.4	12	2	15	230.5337945
68.65625	10.97142	-0.17891	20.99740664	6.337037	4.948148	18	1.5	9	2	20	126.9732206
65.34375	2.622779	-0.0525	19.89730007	7.625	5.214286	21	1.8	12	1.4	20	328.5903996
65.08125	5.265301	-0.15313	18.93649485	7.972414	5.844828	29.5	1.3	14	2	21	494.6584653
61.98125	0.994125	-0.0725	17.49504404	6.734783	5.347826	25.9	1.8	13	2.7	14	189.5572434
61.89375	2.487012	-0.09531	17.01775395	9.514286	6.15	28.5	1.2	12	2	18	560.9142235
64.8875	4.967955	0.003906	18.03921735	7.224324	6.637838	26.5	1.5	15	2	28	437.0697561
64.7625	6.7432	0.273438	17.81551955	9.014286	8.061905	17.5	1.8	15	2.2	19	381.4489188
61.6625	3.491171	-0.20781	16.44021571	8.303226	6.854839	33.3	2	14	3.5	28	458.2994828
61.2875	6.492261	-0.35234	15.96334552	7.534783	6.56087	22.6	1.5	13	2.3	21	269.9195377
64.15	10.59021	0.088281	18.10237332	8.295833	6.1375	26.8	2.4	13	2.5	19	305.4619286
63.05	9.036132	-0.64922	18.25235198	5.519355	4.816774	14	1.1	9	1.7	19	123.9567258
60.9	11.67527	-0.26797	15.57505296	6.194737	6.568421	14.8	2.7	14	3.7	12	109.4496234
60.5	11.08894	-0.10781	15.11605493	6.754167	5.404167	23.8	2.1	11	2.5	19	211.9780683
62.6625	2.26429	-0.74531	18.06997034	8.727273	8.6	32.2	2.7	25	1.8	20	423.4368703
62.9875	354.9802	-0.4125	18.23533406	8.465625	6.44375	38.4	1.6	18	2	28	575.4583577
60.2375	4.006967	0.030469	15.19923928	8.366667	5.930556	40.8	1.4	18	2	30	761.8683473
60.1125	359.0564	-0.03203	16.63975667	9.730769	7.503846	44	1.8	17	1.9	24	737.579886
63.8	348.1751	0.039844	19.69674233	7.661538	9.911538	25.9	2.1	99	1.7	26	425.6304285
65.1	352.8577	1.27	21.03407054	10.5	6.541176	33.1	2.1	16	2.2	17	461.5603772
60.1	356.8055	-0.23594	19.52917782	6.637838	5.945946	33.9	1.4	20	1.8	32	512.2574696
60.2	358.1046	-0.265	22.34296201	6.3175	5.8575	20.2	1.3	15	1.3	36	327.3093023
56.86875	3.753413	-0.14922	16.92629741	6.075	5.355556	22.3	1.2	15	1.8	27	307.0560251
56.45625	2.2059	-0.5725	17.35795934	6.828571	6.014286	33	1.8	13.8	2	25	426.5838477
54.10625	3.926095	-0.26406	13.16526115	6.376923	4.915385	16	1.8	11	2.5	10	87.49020876
53.86875	3.233612	-0.4825	12.49498455	8.226667	5.313333	23.2	1.5	9.5	2.2	13	179.3662563
57.3375	6.418971	-0.04219	16.76151425	6.330556	5.461111	20.5	1.5	16	2.2	29	279.8672587
57.1625	2.20203	0.054688	16.85460932	7.348276	6.265517	34.8	1.3	14	1.8	26	367.9860373
53.9625	9.069529	-0.84922	14.7973537	7.356667	6.2	31.5	1.5	15	1.8	19	424.6738015
54.1375	359.5556	-0.32266	14.13350783	7.113333	6.466667	15.4	1.8	10	2	12	120.865592
58.68125	22.11319	-0.10391	11.74739368	7.443902	6.958537	25.9	2	16	2.5	30	500.2920141
57.84375	18.5396	-0.18047	15.13752365	8.502703	7.572973	26.8	2.2	14	2	26	696.0390762
57.49375	33.5486	0.915625	12.85284124	8.7375	7.425	32.2	1.8	14	2.5	25	703.185429
55.08125	32.00024	-0.58438	15.48355851	6.873333	6.41	37.2	1.8	24	3	19	687.5190026
59.00625	355.7274	-0.27344	12.87677815	7.09697	6.845455	37.7	1.2	15	2.5	26	528.1701976
59.06875	3.302812	-0.18828	10.29873923	6.544118	6.335294	21	2	15	2	29	384.8580405
56.91875	342.4397	-0.00078	13.11848936	7.313636	6.295455	44.5	1.5	17	1.8	34	853.1293446
58.10625	353.6705	1.042188	10.51794416	5.960465	6.169767	22.5	1.8	15	2	40	354.416641
58.975	0.222445	-0.125	15.73363616	6.895833	6.2875	48.2	1.5	15	2.3	19	496.7564852
58.975	359.1022	-0.16094	15.06961183	6.680556	6.397222	33.1	1.5	16	1.8	27	742.5171049
56.325	0	-0.03	14.64128054	7.77619	7.538095	42.2	1.1	16	2.5	52	776.7443433
56.325	354.7164	-0.18828	14.27966815	5.323404	6.12766	21.8	1.4	12.5	2.5	68	274.1148041
53.75	0	-0.03	14.23828476	10.8	6.5	20.5	3.2	10	3.8	6	110.1826033
53.75	354.1317	-0.21172	14.56342714	11.8	7.5875	24	4.4	12	4.2	7	172.926813
51.25	0	-1.66667	7.125016349	8.676923	5.469231	19	2.3	9.8	2.5	10	137.7655082
51.25	352.8328	-1.675	7.49119916	12.385714	6.314286	40	3.3	14	3.8	10	476.499377
54.40625	343.9608	-0.02422	16.08833595	12.482353	8.594118	30.6	3	15	3.6	12	698.0563703
55.71875	353.7134	1.046875	16.45555696	9.209524	6.461905	29.5	2	15	3	18	391.5652044
51.46875	342.0956	-1.9375	9.095705244	7.603846	5.661538	21.5	1.3	11	1.5	19	285.0014502
51.90625	351.9275	-1.8275	9.970964834	6.6125	5.3	16.8	1.6	9	1.8	18	168.0319852
55.21875	23.5072	0.920313	16.14540488	5.227273	5.186364	17.5	1.4	12	2.8	16	118.7493176
52.90625	34.38034	-0.58203	13.64772219	6.965385	5.676923	34	1.3	12	1.5	22	308.1845078
51.85625	20.67247	-1.5575	9.201559868	7.1075	5.4875	48	1.3	12	1.5	31	559.3083721
51.31875	37.52131	-1.2725	6.585356763	4.741935	4.767742	13.2	1.3	11	2.2	27	109.4845196
51.88125	11.81765	-0.84687	9.038583545	7.473684	7.221053	17.5	1.5	15	1.5	15	222.713886
52.14375	355.4419	-0.32969	8.333359372	9.040909	5.940909	46	1.2	13	2	19	607.7720528
51.09375	15.89952	-0.7925	3.068892672	8.852381	6.214286	39.5	1.6	13	2.2	17	579.2361458
51.18125	349.729	-0.5275	2.709260903	5.615	4.69	19.2	2	12	2	16	142.4113632
52.21875	1.781128	-0.27109	8.153414638	6.635714	5.285714	49.5	1.3	16	1.7	33	824.0994978
52.10625	2.602562	-0.4075	7.837059825	6.70625	5.346875	37.5	1.5	13	2	27	314.7329351
51.20625	1.094691	-0.5575	2.809333814	8.72	6.91	40	1.6	14	2	27	619.89842
51.16875	3.366461	-0.675	2.742094449	5.896667	5.62	22	1.3	13	2.5	25	235.980125
